# Supplementary material for: Autobiographical emotional induction in older people through popular songs: Effect of reminiscence bump and enculturation
Source: PLoS One. 2020 Sep 2;15(9):e0238434. doi: 10.1371/journal.pone.0238434 (PMC7467226; doi:10.1371/journal.pone.0238434)
Supplement: S2 Appendix — (XLSX) [file pone.0238434.s007.xlsx]

## Sheet: Experiment1_ANOVA and t-test da
N	Age_Group	Age	PANAS_PRE_PA	PANAS_PRE_NA	PANAS_POST_PA	PANAS_POST_NA	Total_Familiarity	Familiarity_RB	Familiarity_NoRB	Familiarity_NAT	Familiarity_INT	Familiarity_RB_NAT	Familiarity_RB_INT	Familiarity_NoRB_NAT	Familiarity_NoRB_INT	Memory	No_Memory	Memory_RB	Memory_NoRB	Memory_NAT	Memory_INT	Memory_RBNAC	Memory_RBINT	Memory_NORBNAC	Memory_NORBINT	Total_Valence	Valence_RB	Valence_NoRB	Valence_NAT	Valence_INT	Valence_RB_NAT	Valence_RB_INT	Valence_NoRB_NAT	Valence_NoRB_INT	Total_Arousal	Arousal_RB	Arousal_NoRB	Arousal_NAT	Arousal_INT	Arousal_RB_NAT	Arousal_RB_INT	Arousal_NoRB_NAT	Arousal_NoRB_INT
17	0	59	3.3	2	3.6	1.9	2.3	2.6	2	2.5	2.1	2.8	2.4	2.2	1.8	16	4	10	6	8	8	5	5	3	3	6.3	7.4	5.2	6	6.6	7	7.8	5	5.4	5	4.5	5.5	5.2	4.8	4.6	4.4	5.8	5.2
3	0	41	2.6	1.2	2.7	1	3	3	3	3	3	3	3	3	3	8	12	4	4	3	5	1	3	2	2	8.1	8.2	8	8.2	8	8	8.4	8.4	7.6	6.55	6.6	6.5	7.1	6	6.4	6.8	7.8	5.2
9	0	42	3	2.2	3.5	1	3	3	3	3	3	3	3	3	3	13	7	9	4	7	6	5	4	2	2	8.4	8.5	8.3	8.2	8.6	8.6	8.4	7.8	8.8	6.5	6.5	6.5	6.9	6.1	7.4	5.6	6.4	6.6
10	0	45	3.5	1.5	4	1.6	2.55	3	2.1	2.7	2.4	3	3	2.4	1.8	8	12	7	1	4	4	3	4	1	0	6.6	7.3	5.9	6.5	6.7	7.2	7.4	5.8	6	5.4	6.5	4.3	5.6	5.2	6.6	6.4	4.6	4
2	0	43	3.6	1.9	3.6	1.6	2.8	3	2.6	2.8	2.8	3	3	2.6	2.6	12	8	9	3	6	6	4	5	2	1	6.85	7.1	6.6	6.7	7	7	7.2	6.4	6.8	5.55	6.2	4.9	5.7	5.4	7	5.4	4.4	5.4
4	0	42	3.7	2	3.8	1.1	2.6	2.8	2.4	2.7	2.5	3	2.6	2.4	2.4	8	12	5	3	3	5	3	2	0	3	6.95	7	6.9	6.5	7.4	6.6	7.4	6.4	7.4	5.75	6.2	5.3	6.1	5.4	7	5.4	5.2	5.4
5	0	52	3.2	1.1	3	1.5	2.85	2.8	2.9	2.7	3	2.6	3	2.8	3	6	14	5	1	4	2	3	2	1	0	4.6	4.7	4.5	4.2	5	4.2	5.2	4.2	4.8	5.2	5.1	5.3	5	5.4	5	5.2	5	5.6
6	0	46	4.2	1.6	4.6	1	2.45	2.5	2.4	2.6	2.3	2.4	2.6	2.8	2	13	7	7	6	7	6	3	4	4	2	5.8	4.9	6.7	7.2	4.4	7.2	2.6	7.2	6.2	6.95	7.2	6.7	7.2	6.7	7.2	7.2	7.2	6.2
8	0	57	2.1	1.2	2.2	1	2.05	2.3	1.8	2.3	1.8	2.4	2.2	2.2	1.4	5	15	3	2	3	2	1	2	2	0	5.55	5.6	5.5	5.6	5.5	5.8	5.4	5.4	5.6	5.2	5.8	4.6	5.4	5	5.8	5.8	5	4.2
14	0	55	3.4	1.5	3.6	1.3	2.25	2.7	1.8	2.4	2.1	2.6	2.8	2.2	1.4	13	7	9	4	8	5	4	5	4	0	4.6	4.6	4.6	3.9	5.3	3.2	6	4.6	4.6	5	5.1	4.9	5	5	4.6	5.6	5.4	4.4
15	0	44	4	1.3	5	1	2.85	2.9	2.8	3	2.7	3	2.8	3	2.6	17	3	9	8	10	7	5	4	5	3	7.9	7.8	8	8.2	7.6	8.2	7.4	8.2	7.8	7.4	7.4	7.4	7.8	7	8	6.8	7.6	7.2
20	0	59	4	1.3	4.5	1	2.35	2.8	1.9	2.4	2.3	2.6	3	2.2	1.6	8	12	6	2	4	4	3	3	1	1	6.5	6.9	6.1	6.7	6.3	7	6.8	6.4	5.8	6.7	7.2	6.2	6.8	6.6	7.2	7.2	6.4	6
21	0	39	3.7	1.7	3.6	1.1	2.8	2.9	2.7	2.8	2.8	3	2.8	2.6	2.8	14	6	7	7	7	7	4	3	3	4	5.9	6	5.8	5.3	6.5	5.4	6.6	5.2	6.4	3.2	3	3.4	3.7	2.7	3.4	2.6	4	2.8
27	0	40	3.5	2.5	3.5	1.5	2.7	2.6	2.8	2.8	2.6	2.8	2.4	2.8	2.8	11	9	7	4	5	6	4	3	1	3	6.35	5.7	7	6.6	6.1	6	5.4	7.2	6.8	4.95	4.8	5.1	5.1	4.8	5.2	4.4	5	5.2
29	0	35	4.5	1.2	4.9	1.3	2.95	3	2.9	2.9	3	3	3	2.8	3	12	8	10	2	6	6	5	5	1	1	8.9	9	8.8	8.9	8.9	9	9	8.8	8.8	5.9	5.9	5.9	4.8	7	4.2	7.6	5.4	6.4
1	1	65	3.9	1	4	1.2	1.85	2.2	1.5	2.3	1.4	3	1.4	1.6	1.4	5	15	4	1	4	1	4	0	0	1	6.3	6.5	6.1	6.6	6	7	6	6.2	6	4.95	5.4	4.5	4.9	5	5.8	5	4	5
7	1	67	4.4	2.2	4.5	1	2.55	3	2.1	2.8	2.3	3	3	2.6	1.6	13	7	10	3	8	5	5	5	3	0	7.85	8.2	7.5	8.1	7.6	8.6	7.8	7.6	7.4	6.6	6.8	6.4	7.1	6.1	7.4	6.2	6.8	6
16	1	65	2.9	1.7	3.8	1.3	2.25	2.7	1.8	2.5	2	3	2.4	2	1.6	16	4	10	6	10	6	5	5	5	1	6.5	7.4	5.6	7.7	5.3	8.8	6	6.6	4.6	6.5	7.4	5.6	7.7	5.3	8.8	6	6.6	4.6
19	1	78	4.5	1.7	4.7	1.1	2.4	2.7	2.1	2.7	2.1	2.8	2.6	2.6	1.6	16	4	10	6	9	7	5	5	4	2	7.35	8.1	6.6	8.1	6.6	8.4	7.8	7.8	5.4	7.05	7.5	6.6	7.5	6.6	7.4	7.6	7.6	5.6
22	1	71	2.9	1.5	3.5	1	2.15	2.5	1.8	2.3	2	2.6	2.4	2	1.6	18	2	10	8	10	8	5	5	5	3	6.75	8	5.5	7.5	6	8.2	7.8	6.8	4.2	6.55	7.7	5.4	7.3	5.8	8	7.4	6.6	4.2
23	1	71	2.5	3.1	2.6	2	2	2.1	1.9	2.2	1.8	2.2	2	2.2	1.6	17	3	9	8	9	8	4	5	5	3	5.65	6	5.3	5.6	5.7	5.4	6.6	5.8	4.8	5.55	6	5.1	5.5	5.6	5.4	6.6	5.6	4.6
24	1	76	3.5	2.3	4.4	1	2.6	2.7	2.5	2.8	2.4	2.8	2.6	2.8	2.2	11	9	7	4	7	4	4	3	3	1	6.5	6.7	6.3	6.7	6.3	7.6	5.8	5.8	6.8	6.7	7.3	6.1	7.2	6.2	8	6.6	6.4	5.8
26	1	75	3.1	2.2	3.8	1.5	2.25	2.5	2	2.7	1.8	2.8	2.2	2.6	1.4	10	10	6	4	8	2	5	1	3	1	6.9	7.5	6.3	8.6	5.2	8.6	6.4	8.6	4	5	6.1	3.9	6.1	3.9	7	5.2	5.2	2.6
28	1	69	4.5	1.9	5	1	2.15	2.5	1.8	2.2	2.1	2.4	2.6	2	1.6	5	15	4	1	3	2	2	2	1	0	6.7	7.8	5.6	7.5	5.9	8.4	7.2	6.6	4.6	6	6.7	5.3	6.5	5.5	7	6.4	6	4.6
30	1	73	3.7	2.1	4.8	1.1	2.4	2.5	2.3	2.7	2.1	2.8	2.2	2.6	2	19	1	10	9	10	9	5	5	5	4	7.2	7.6	6.8	8.5	5.9	8.8	6.4	8.2	5.4	5.6	6.4	4.8	5.5	5.7	5.8	7	5.2	4.4
11	1	63	4.2	1	4.8	1	2.3	2.6	2	2.6	2	3	2.2	2.2	1.8	11	9	8	3	6	5	5	3	1	2	6.85	7.3	6.4	7.2	6.5	7.6	7	6.8	6	6.8	6.9	6.7	6.7	6.9	6.8	7	6.6	6.8
12	1	70	3.2	3.8	3.5	1.5	2.3	2.7	1.9	2.7	1.9	3	2.4	2.4	1.4	13	7	10	3	8	5	5	5	3	0	6.75	8	5.5	7.2	6.3	8.2	7.8	6.2	4.8	6.65	7.6	5.7	7.1	6.2	7.6	7.6	6.6	4.8
13	1	69	2.6	1.6	3.2	1.3	1.95	2.6	1.3	2	1.9	2.6	2.6	1.4	1.2	12	8	10	2	7	5	5	5	2	0	8	8.6	7.4	7.6	8.4	8.4	8.8	6.8	8	6.45	7.3	5.6	6.5	6.4	7.4	7.2	5.6	5.6
18	1	80	4.7	1.5	5	1	2.25	2.3	2.2	2.7	1.8	2.6	2	2.8	1.6	14	6	7	7	10	4	5	2	5	2	6.85	7.1	6.6	8.8	4.9	8.8	5.4	8.8	4.4	2.8	2.8	2.8	1.1	4.5	1.2	4.4	1	4.6
25	1	78	3.8	1.3	3.8	1	2.1	2.2	2	2.6	1.6	2.8	1.6	2.4	1.6	12	8	6	6	9	3	5	1	4	2	6.45	7	5.9	7.2	5.7	7.6	6.4	6.8	5	4.7	5.5	3.9	4.4	5	4.8	6.2	4	3.8
		S2 Appendix. Experiment 1, ANOVA and t-test database
		Note: The values related to the memory variable express sums. All other values, with the exception of "N", "Age group" and "age", represent means.
