# Supplementary material for: Autobiographical emotional induction in older people through popular songs: Effect of reminiscence bump and enculturation
Source: PLoS One. 2020 Sep 2;15(9):e0238434. doi: 10.1371/journal.pone.0238434 (PMC7467226; doi:10.1371/journal.pone.0238434)
Supplement: S4 Appendix — (XLSX) [file pone.0238434.s009.xlsx]

## Sheet: Regression database
Total stimuli	PARTICIPANT	AGE	NO_MEMORY	SPECIFIC	CATEGORICAL	EXTENDED	SEMANTIC ASSOCIATION	MEMORY CATEGORY	MEMORY	MEMORY_OK	VALENCE	AROUSAL	FAMILIARITY	SEQUENCE OF TRIAL	RB	NAT
1	1	66	5	0	0	0	0	No Memory	No Memory	0	9	5	3	4	0	0
2	1	66	5	0	0	0	0	No Memory	No Memory	0	5	7	2	8	0	0
3	1	66	5	0	0	0	0	No Memory	No Memory	0	7	5	2	11	0	0
4	1	66	0	0	2	0	0	Categorical	Memory	1	7	7	2	13	0	0
5	1	66	0	0	2	0	0	Categorical	Memory	1	7	7	3	17	0	0
6	1	66	0	0	2	0	0	Categorical	Memory	1	9	5	3	2	0	1
7	1	66	0	0	0	3	0	Extended	Memory	1	9	5	3	6	0	1
8	1	66	0	0	2	0	0	Categorical	Memory	1	9	7	3	10	0	1
9	1	66	5	0	0	0	0	No Memory	No Memory	0	7	5	2	16	0	1
10	1	66	0	0	2	0	0	Categorical	Memory	1	9	7	3	18	0	1
11	1	66	0	0	2	0	0	Categorical	Memory	1	9	5	3	3	1	0
12	1	66	0	0	2	0	0	Categorical	Memory	1	7	5	3	5	1	0
13	1	66	0	0	2	0	0	Categorical	Memory	1	9	7	3	12	1	0
14	1	66	0	0	2	0	0	Categorical	Memory	1	9	9	3	14	1	0
15	1	66	0	0	2	0	0	Categorical	Memory	1	9	7	3	20	1	0
16	1	66	0	1	0	0	0	Specific	Memory	1	7	5	3	1	1	1
17	1	66	0	0	0	3	0	Extended	Memory	1	9	7	3	7	1	1
18	1	66	0	0	2	0	0	Categorical	Memory	1	9	5	3	9	1	1
19	1	66	0	0	2	0	0	Categorical	Memory	1	9	5	3	15	1	1
20	1	66	0	0	2	0	0	Categorical	Memory	1	9	7	3	19	1	1
21	10	72	0	1	0	0	0	Specific	Memory	1	8	6	3	1	0	0
22	10	72	0	0	2	0	0	Categorical	Memory	1	8	8	3	8	0	0
23	10	72	0	0	2	0	0	Categorical	Memory	1	7	7	3	11	0	0
24	10	72	0	0	2	0	0	Categorical	Memory	1	8	8	3	13	0	0
25	10	72	5	0	0	0	0	No Memory	No Memory	0	7	5	2	20	0	0
26	10	72	0	1	0	0	0	Specific	Memory	1	9	2	3	4	0	1
27	10	72	0	0	2	0	0	Categorical	Memory	1	9	2	3	6	0	1
28	10	72	0	0	2	0	0	Categorical	Memory	1	7	4	2	9	0	1
29	10	72	5	0	0	0	0	No Memory	No Memory	0	7	4	3	16	0	1
30	10	72	5	0	0	0	0	No Memory	No Memory	0	6	4	2	19	0	1
31	10	72	0	0	2	0	0	Categorical	Memory	1	8	7	3	3	1	0
32	10	72	0	0	2	0	0	Categorical	Memory	1	9	1	3	7	1	0
33	10	72	0	1	0	0	0	Specific	Memory	1	9	2	3	12	1	0
34	10	72	0	0	2	0	0	Categorical	Memory	1	8	2	3	15	1	0
35	10	72	0	1	0	0	0	Specific	Memory	1	8	7	3	18	1	0
36	10	72	0	1	0	0	0	Specific	Memory	1	8	4	2	2	1	1
37	10	72	0	0	2	0	0	Categorical	Memory	1	8	7	3	5	1	1
38	10	72	0	0	2	0	0	Categorical	Memory	1	8	6	3	10	1	1
39	10	72	0	1	0	0	0	Specific	Memory	1	6	5	2	14	1	1
40	10	72	0	0	2	0	0	Categorical	Memory	1	8	2	3	17	1	1
41	11	67	5	0	0	0	0	No Memory	No Memory	0	5	4	1	2	0	0
42	11	67	5	0	0	0	0	No Memory	No Memory	0	5	5	2	5	0	0
43	11	67	0	0	2	0	0	Categorical	Memory	1	7	7	3	10	0	0
44	11	67	0	0	2	0	0	Categorical	Memory	1	9	2	3	13	0	0
45	11	67	0	0	2	0	0	Categorical	Memory	1	9	2	3	18	0	0
46	11	67	5	0	0	0	0	No Memory	No Memory	0	5	5	3	4	0	1
47	11	67	0	0	2	0	0	Categorical	Memory	1	5	5	3	7	0	1
48	11	67	5	0	0	0	0	No Memory	No Memory	0	8	8	3	9	0	1
49	11	67	5	0	0	0	0	No Memory	No Memory	0	8	2	2	14	0	1
50	11	67	5	0	0	0	0	No Memory	No Memory	0	5	2	3	17	0	1
51	11	67	5	0	0	0	0	No Memory	No Memory	0	9	3	3	3	1	0
52	11	67	0	1	0	0	0	Specific	Memory	1	9	7	3	6	1	0
53	11	67	5	0	0	0	0	No Memory	No Memory	0	9	2	3	12	1	0
54	11	67	0	0	2	0	0	Categorical	Memory	1	9	1	3	16	1	0
55	11	67	5	0	0	0	0	No Memory	No Memory	0	9	1	3	19	1	0
56	11	67	0	0	2	0	0	Categorical	Memory	1	7	2	3	1	1	1
57	11	67	0	0	0	3	0	Extended	Memory	1	6	8	3	8	1	1
58	11	67	0	1	0	0	0	Specific	Memory	1	7	2	3	11	1	1
59	11	67	0	0	2	0	0	Categorical	Memory	1	8	2	3	15	1	1
60	11	67	5	0	0	0	0	No Memory	No Memory	0	8	2	3	20	1	1
61	12	66	0	0	2	0	0	Categorical	Memory	1	7	7	2	3	0	0
62	12	66	5	0	0	0	0	No Memory	No Memory	0	5	5	1	5	0	0
63	12	66	0	1	0	0	0	Specific	Memory	1	6	6	2	10	0	0
64	12	66	0	1	0	0	0	Specific	Memory	1	6	5	2	16	0	0
65	12	66	0	1	0	0	0	Specific	Memory	1	7	7	3	20	0	0
66	12	66	0	0	0	3	0	Extended	Memory	1	6	6	1	2	0	1
67	12	66	0	0	0	3	0	Extended	Memory	1	7	5	3	7	0	1
68	12	66	0	0	2	0	0	Categorical	Memory	1	5	6	2	12	0	1
69	12	66	0	1	0	0	0	Specific	Memory	1	7	7	3	14	0	1
70	12	66	0	0	0	3	0	Extended	Memory	1	7	7	2	19	0	1
71	12	66	0	1	0	0	0	Specific	Memory	1	6	6	2	4	1	0
72	12	66	0	1	0	0	0	Specific	Memory	1	9	1	3	6	1	0
73	12	66	0	1	0	0	0	Specific	Memory	1	8	6	3	9	1	0
74	12	66	0	0	2	0	0	Categorical	Memory	1	5	5	3	13	1	0
75	12	66	0	0	2	0	0	Categorical	Memory	1	6	6	3	18	1	0
76	12	66	0	0	2	0	0	Categorical	Memory	1	7	7	3	1	1	1
77	12	66	0	1	0	0	0	Specific	Memory	1	7	7	3	8	1	1
78	12	66	0	1	0	0	0	Specific	Memory	1	8	7	3	11	1	1
79	12	66	0	1	0	0	0	Specific	Memory	1	7	6	3	15	1	1
80	12	66	0	0	0	3	0	Extended	Memory	1	8	7	3	17	1	1
81	13	72	0	0	2	0	0	Categorical	Memory	1	6	6	2	2	0	0
82	13	72	5	0	0	0	0	No Memory	No Memory	0	4	4	2	5	0	0
83	13	72	5	0	0	0	0	No Memory	No Memory	0	6	6	3	11	0	0
84	13	72	5	0	0	0	0	No Memory	No Memory	0	2	2	1	13	0	0
85	13	72	5	0	0	0	0	No Memory	No Memory	0	5	5	2	17	0	0
86	13	72	0	0	2	0	0	Categorical	Memory	1	6	6	3	3	0	1
87	13	72	0	0	2	0	0	Categorical	Memory	1	8	7	3	7	0	1
88	13	72	5	0	0	0	0	No Memory	No Memory	0	3	2	2	9	0	1
89	13	72	5	0	0	0	0	No Memory	No Memory	0	3	2	2	14	0	1
90	13	72	5	0	0	0	0	No Memory	No Memory	0	5	5	2	18	0	1
91	13	72	0	0	2	0	0	Categorical	Memory	1	6	6	3	1	1	0
92	13	72	5	0	0	0	0	No Memory	No Memory	0	7	6	3	8	1	0
93	13	72	5	0	0	0	0	No Memory	No Memory	0	6	5	3	10	1	0
94	13	72	5	0	0	0	0	No Memory	No Memory	0	5	5	2	16	1	0
95	13	72	5	0	0	0	0	No Memory	No Memory	0	8	7	3	19	1	0
96	13	72	0	1	0	0	0	Specific	Memory	1	8	8	3	4	1	1
97	13	72	0	0	0	0	4	Semantic Association	No Memory	0	6	6	2	6	1	1
98	13	72	0	0	0	3	0	Extended	Memory	1	6	5	3	12	1	1
99	13	72	5	0	0	0	0	No Memory	No Memory	0	4	5	2	15	1	1
100	13	72	5	0	0	0	0	No Memory	No Memory	0	5	5	2	20	1	1
101	14	69	5	0	0	0	0	No Memory	No Memory	0	3	5	2	3	0	0
102	14	69	5	0	0	0	0	No Memory	No Memory	0	7	5	2	5	0	0
103	14	69	5	0	0	0	0	No Memory	No Memory	0	5	5	2	11	0	0
104	14	69	5	0	0	0	0	No Memory	No Memory	0	5	5	1	15	0	0
105	14	69	5	0	0	0	0	No Memory	No Memory	0	5	5	2	17	0	0
106	14	69	0	0	2	0	0	Categorical	Memory	1	9	1	3	4	0	1
107	14	69	0	1	0	0	0	Specific	Memory	1	9	7	3	8	0	1
108	14	69	5	0	0	0	0	No Memory	No Memory	0	5	5	1	10	0	1
109	14	69	0	1	0	0	0	Specific	Memory	1	9	5	2	14	0	1
110	14	69	0	1	0	0	0	Specific	Memory	1	9	7	3	19	0	1
111	14	69	0	0	2	0	0	Categorical	Memory	1	9	1	2	1	1	0
112	14	69	5	0	0	0	0	No Memory	No Memory	0	9	5	2	7	1	0
113	14	69	0	0	2	0	0	Categorical	Memory	1	9	7	3	9	1	0
114	14	69	5	0	0	0	0	No Memory	No Memory	0	5	5	1	13	1	0
115	14	69	5	0	0	0	0	No Memory	No Memory	0	5	5	2	20	1	0
116	14	69	5	0	0	0	0	No Memory	No Memory	0	7	2	2	2	1	1
117	14	69	0	0	2	0	0	Categorical	Memory	1	7	7	3	6	1	1
118	14	69	5	0	0	0	0	No Memory	No Memory	0	7	5	2	12	1	1
119	14	69	0	1	0	0	0	Specific	Memory	1	9	7	3	16	1	1
120	14	69	0	1	0	0	0	Specific	Memory	1	9	7	3	18	1	1
121	15	70	0	0	0	3	0	Extended	Memory	1	9	7	2	1	0	0
122	15	70	5	0	0	0	0	No Memory	No Memory	0	8	9	2	6	0	0
123	15	70	5	0	0	0	0	No Memory	No Memory	0	8	7	2	9	0	0
124	15	70	5	0	0	0	0	No Memory	No Memory	0	3	5	1	13	0	0
125	15	70	0	0	0	3	0	Extended	Memory	1	8	7	3	17	0	0
126	15	70	0	0	0	3	0	Extended	Memory	1	8	8	3	3	0	1
127	15	70	0	1	0	0	0	Specific	Memory	1	8	8	3	8	0	1
128	15	70	5	0	0	0	0	No Memory	No Memory	0	6	5	2	11	0	1
129	15	70	5	0	0	0	0	No Memory	No Memory	0	7	5	2	14	0	1
130	15	70	5	0	0	0	0	No Memory	No Memory	0	8	2	3	18	0	1
131	15	70	0	0	2	0	0	Categorical	Memory	1	9	1	3	4	1	0
132	15	70	0	1	0	0	0	Specific	Memory	1	9	2	3	7	1	0
133	15	70	0	1	0	0	0	Specific	Memory	1	9	1	3	10	1	0
134	15	70	0	0	2	0	0	Categorical	Memory	1	9	1	3	16	1	0
135	15	70	0	0	2	0	0	Categorical	Memory	1	9	8	3	20	1	0
136	15	70	0	1	0	0	0	Specific	Memory	1	9	2	3	2	1	1
137	15	70	0	0	0	3	0	Extended	Memory	1	9	8	3	5	1	1
138	15	70	0	0	2	0	0	Categorical	Memory	1	9	6	3	12	1	1
139	15	70	0	1	0	0	0	Specific	Memory	1	9	2	3	15	1	1
140	15	70	0	0	0	3	0	Extended	Memory	1	9	1	3	19	1	1
141	16	64	0	0	0	3	0	Extended	Memory	1	9	6	2	3	0	0
142	16	64	0	1	0	0	0	Specific	Memory	1	7	9	3	6	0	0
143	16	64	0	0	2	0	0	Categorical	Memory	1	9	8	3	12	0	0
144	16	64	5	0	0	0	0	No Memory	No Memory	0	9	4	3	16	0	0
145	16	64	5	0	0	0	0	No Memory	No Memory	0	6	5	2	19	0	0
146	16	64	0	0	2	0	0	Categorical	Memory	1	9	9	3	2	0	1
147	16	64	5	0	0	0	0	No Memory	No Memory	0	8	7	3	5	0	1
148	16	64	0	0	2	0	0	Categorical	Memory	1	9	9	3	9	0	1
149	16	64	0	0	0	3	0	Extended	Memory	1	9	9	3	13	0	1
150	16	64	0	0	2	0	0	Categorical	Memory	1	9	9	3	17	0	1
151	16	64	0	0	0	3	0	Extended	Memory	1	9	9	3	4	1	0
152	16	64	5	0	0	0	0	No Memory	No Memory	0	9	8	2	7	1	0
153	16	64	5	0	0	0	0	No Memory	No Memory	0	9	9	2	10	1	0
154	16	64	0	0	2	0	0	Categorical	Memory	1	9	9	3	15	1	0
155	16	64	0	0	0	3	0	Extended	Memory	1	9	8	3	20	1	0
156	16	64	0	1	0	0	0	Specific	Memory	1	9	9	3	1	1	1
157	16	64	0	0	0	3	0	Extended	Memory	1	9	6	3	8	1	1
158	16	64	0	0	2	0	0	Categorical	Memory	1	7	7	3	11	1	1
159	16	64	0	0	0	0	4	Semantic Association	No Memory	0	6	5	3	14	1	1
160	16	64	0	0	0	3	0	Extended	Memory	1	9	6	3	18	1	1
161	17	62	5	0	0	0	0	No Memory	No Memory	0	9	2	3	4	0	0
162	17	62	5	0	0	0	0	No Memory	No Memory	0	7	2	1	6	0	0
163	17	62	5	0	0	0	0	No Memory	No Memory	0	7	4	2	10	0	0
164	17	62	5	0	0	0	0	No Memory	No Memory	0	8	3	2	15	0	0
165	17	62	5	0	0	0	0	No Memory	No Memory	0	8	2	3	18	0	0
166	17	62	0	0	0	3	0	Extended	Memory	1	8	2	3	3	0	1
167	17	62	5	0	0	0	0	No Memory	No Memory	0	8	2	3	8	0	1
168	17	62	5	0	0	0	0	No Memory	No Memory	0	8	3	3	11	0	1
169	17	62	5	0	0	0	0	No Memory	No Memory	0	8	3	3	13	0	1
170	17	62	5	0	0	0	0	No Memory	No Memory	0	8	3	2	19	0	1
171	17	62	5	0	0	0	0	No Memory	No Memory	0	9	2	3	2	1	0
172	17	62	5	0	0	0	0	No Memory	No Memory	0	9	2	2	7	1	0
173	17	62	5	0	0	0	0	No Memory	No Memory	0	8	3	2	9	1	0
174	17	62	5	0	0	0	0	No Memory	No Memory	0	8	3	2	14	1	0
175	17	62	0	1	0	0	0	Specific	Memory	1	9	2	3	17	1	0
176	17	62	5	0	0	0	0	No Memory	No Memory	0	7	3	2	1	1	1
177	17	62	5	0	0	0	0	No Memory	No Memory	0	9	1	3	5	1	1
178	17	62	0	0	2	0	0	Categorical	Memory	1	9	2	3	12	1	1
179	17	62	0	1	0	0	0	Specific	Memory	1	9	1	3	16	1	1
180	17	62	0	0	2	0	0	Categorical	Memory	1	9	1	3	20	1	1
181	18	71	5	0	0	0	0	No Memory	No Memory	0	5	5	2	4	0	0
182	18	71	0	1	0	0	0	Specific	Memory	1	8	6	2	7	0	0
183	18	71	5	0	0	0	0	No Memory	No Memory	0	5	5	1	9	0	0
184	18	71	0	0	2	0	0	Categorical	Memory	1	7	4	2	13	0	0
185	18	71	5	0	0	0	0	No Memory	No Memory	0	6	5	1	17	0	0
186	18	71	5	0	0	0	0	No Memory	No Memory	0	8	6	2	2	0	1
187	18	71	5	0	0	0	0	No Memory	No Memory	0	7	7	2	5	0	1
188	18	71	5	0	0	0	0	No Memory	No Memory	0	7	5	2	12	0	1
189	18	71	0	0	2	0	0	Categorical	Memory	1	8	6	2	14	0	1
190	18	71	0	1	0	0	0	Specific	Memory	1	8	7	3	18	0	1
191	18	71	0	0	2	0	0	Categorical	Memory	1	9	7	2	1	1	0
192	18	71	0	0	0	3	0	Extended	Memory	1	8	6	2	6	1	0
193	18	71	0	0	2	0	0	Categorical	Memory	1	8	6	2	10	1	0
194	18	71	0	1	0	0	0	Specific	Memory	1	8	6	2	16	1	0
195	18	71	0	0	0	3	0	Extended	Memory	1	8	6	2	20	1	0
196	18	71	0	0	2	0	0	Categorical	Memory	1	6	5	2	3	1	1
197	18	71	0	1	0	0	0	Specific	Memory	1	9	7	2	8	1	1
198	18	71	0	0	0	3	0	Extended	Memory	1	8	6	2	11	1	1
199	18	71	0	1	0	0	0	Specific	Memory	1	9	7	2	15	1	1
200	18	71	0	0	2	0	0	Categorical	Memory	1	9	7	3	19	1	1
201	19	68	5	0	0	0	0	No Memory	No Memory	0	5	6	2	3	0	0
202	19	68	5	0	0	0	0	No Memory	No Memory	0	5	3	2	8	0	0
203	19	68	0	0	2	0	0	Categorical	Memory	1	8	2	3	12	0	0
204	19	68	5	0	0	0	0	No Memory	No Memory	0	7	2	2	16	0	0
205	19	68	5	0	0	0	0	No Memory	No Memory	0	5	3	2	20	0	0
206	19	68	0	0	2	0	0	Categorical	Memory	1	8	1	3	4	0	1
207	19	68	5	0	0	0	0	No Memory	No Memory	0	8	1	3	6	0	1
208	19	68	0	1	0	0	0	Specific	Memory	1	9	1	3	10	0	1
209	19	68	0	0	2	0	0	Categorical	Memory	1	8	2	2	13	0	1
210	19	68	5	0	0	0	0	No Memory	No Memory	0	7	2	2	17	0	1
211	19	68	0	0	0	3	0	Extended	Memory	1	9	2	3	1	1	0
212	19	68	0	0	2	0	0	Categorical	Memory	1	6	2	3	5	1	0
213	19	68	5	0	0	0	0	No Memory	No Memory	0	6	3	2	9	1	0
214	19	68	5	0	0	0	0	No Memory	No Memory	0	7	1	2	15	1	0
215	19	68	5	0	0	0	0	No Memory	No Memory	0	6	3	2	19	1	0
216	19	68	0	1	0	0	0	Specific	Memory	1	9	1	3	2	1	1
217	19	68	0	0	0	3	0	Extended	Memory	1	8	2	3	7	1	1
218	19	68	0	0	0	3	0	Extended	Memory	1	9	2	3	11	1	1
219	19	68	0	1	0	0	0	Specific	Memory	1	9	1	3	14	1	1
220	19	68	0	0	2	0	0	Categorical	Memory	1	8	2	2	18	1	1
221	2	67	5	0	0	0	0	No Memory	No Memory	0	5	5	1	2	0	0
222	2	67	5	0	0	0	0	No Memory	No Memory	0	5	5	1	7	0	0
223	2	67	5	0	0	0	0	No Memory	No Memory	0	5	5	1	12	0	0
224	2	67	5	0	0	0	0	No Memory	No Memory	0	5	7	1	15	0	0
225	2	67	5	0	0	0	0	No Memory	No Memory	0	5	3	1	19	0	0
226	2	67	0	1	0	0	0	Specific	Memory	1	8	8	3	3	0	1
227	2	67	5	0	0	0	0	No Memory	No Memory	0	5	5	1	5	0	1
228	2	67	5	0	0	0	0	No Memory	No Memory	0	7	5	2	9	0	1
229	2	67	5	0	0	0	0	No Memory	No Memory	0	9	6	3	16	0	1
230	2	67	5	0	0	0	0	No Memory	No Memory	0	9	5	3	18	0	1
231	2	67	0	1	0	0	0	Specific	Memory	1	9	1	3	1	1	0
232	2	67	0	0	0	0	4	Semantic Association	No Memory	0	9	7	3	6	1	0
233	2	67	0	1	0	0	0	Specific	Memory	1	9	1	3	11	1	0
234	2	67	0	0	2	0	0	Categorical	Memory	1	9	6	3	13	1	0
235	2	67	5	0	0	0	0	No Memory	No Memory	0	5	3	1	20	1	0
236	2	67	5	0	0	0	0	No Memory	No Memory	0	9	8	3	4	1	1
237	2	67	0	1	0	0	0	Specific	Memory	1	9	9	3	8	1	1
238	2	67	0	1	0	0	0	Specific	Memory	1	9	7	3	10	1	1
239	2	67	0	1	0	0	0	Specific	Memory	1	9	3	3	14	1	1
240	2	67	5	0	0	0	0	No Memory	No Memory	0	8	1	3	17	1	1
241	20	70	5	0	0	0	0	No Memory	No Memory	0	4	6	2	3	0	0
242	20	70	5	0	0	0	0	No Memory	No Memory	0	4	3	1	6	0	0
243	20	70	5	0	0	0	0	No Memory	No Memory	0	3	3	1	12	0	0
244	20	70	5	0	0	0	0	No Memory	No Memory	0	5	3	1	14	0	0
245	20	70	5	0	0	0	0	No Memory	No Memory	0	3	3	1	19	0	0
246	20	70	0	0	2	0	0	Categorical	Memory	1	9	5	2	1	0	1
247	20	70	0	0	2	0	0	Categorical	Memory	1	9	8	3	7	0	1
248	20	70	5	0	0	0	0	No Memory	No Memory	0	5	4	1	9	0	1
249	20	70	0	0	0	0	4	Semantic Association	No Memory	0	6	5	1	16	0	1
250	20	70	0	0	2	0	0	Categorical	Memory	1	7	7	2	18	0	1
251	20	70	5	0	0	0	0	No Memory	No Memory	0	8	8	2	4	1	0
252	20	70	5	0	0	0	0	No Memory	No Memory	0	4	3	2	8	1	0
253	20	70	0	0	2	0	0	Categorical	Memory	1	7	5	2	10	1	0
254	20	70	5	0	0	0	0	No Memory	No Memory	0	4	2	1	13	1	0
255	20	70	5	0	0	0	0	No Memory	No Memory	0	6	5	1	17	1	0
256	20	70	0	0	0	3	0	Extended	Memory	1	9	7	3	2	1	1
257	20	70	0	0	2	0	0	Categorical	Memory	1	9	7	3	5	1	1
258	20	70	0	0	0	3	0	Extended	Memory	1	6	5	2	11	1	1
259	20	70	0	0	0	3	0	Extended	Memory	1	9	9	3	15	1	1
260	20	70	0	0	2	0	0	Categorical	Memory	1	7	6	2	20	1	1
261	21	64	0	0	0	3	0	Extended	Memory	1	7	9	3	4	0	0
262	21	64	0	0	0	3	0	Extended	Memory	1	8	8	3	6	0	0
263	21	64	5	0	0	0	0	No Memory	No Memory	0	8	1	2	10	0	0
264	21	64	0	0	0	3	0	Extended	Memory	1	9	8	3	13	0	0
265	21	64	5	0	0	0	0	No Memory	No Memory	0	4	4	2	19	0	0
266	21	64	0	0	2	0	0	Categorical	Memory	1	8	5	3	2	0	1
267	21	64	0	0	2	0	0	Categorical	Memory	1	9	8	3	5	0	1
268	21	64	0	0	0	3	0	Extended	Memory	1	9	7	3	12	0	1
269	21	64	0	1	0	0	0	Specific	Memory	1	9	9	3	15	0	1
270	21	64	0	1	0	0	0	Specific	Memory	1	8	8	3	18	0	1
271	21	64	5	0	0	0	0	No Memory	No Memory	0	6	7	1	3	1	0
272	21	64	0	1	0	0	0	Specific	Memory	1	9	9	3	7	1	0
273	21	64	5	0	0	0	0	No Memory	No Memory	0	9	9	2	9	1	0
274	21	64	0	0	2	0	0	Categorical	Memory	1	9	9	3	16	1	0
275	21	64	0	0	0	3	0	Extended	Memory	1	9	8	3	20	1	0
276	21	64	0	0	2	0	0	Categorical	Memory	1	9	7	3	1	1	1
277	21	64	0	0	2	0	0	Categorical	Memory	1	1	5	3	8	1	1
278	21	64	0	1	0	0	0	Specific	Memory	1	9	9	3	11	1	1
279	21	64	0	1	0	0	0	Specific	Memory	1	8	5	3	14	1	1
280	21	64	0	0	2	0	0	Categorical	Memory	1	9	9	3	17	1	1
281	22	62	5	0	0	0	0	No Memory	No Memory	0	6	3	2	2	0	0
282	22	62	5	0	0	0	0	No Memory	No Memory	0	6	6	2	7	0	0
283	22	62	5	0	0	0	0	No Memory	No Memory	0	6	5	1	10	0	0
284	22	62	5	0	0	0	0	No Memory	No Memory	0	6	6	2	16	0	0
285	22	62	0	1	0	0	0	Specific	Memory	1	7	6	2	19	0	0
286	22	62	0	0	2	0	0	Categorical	Memory	1	6	3	3	4	0	1
287	22	62	0	0	2	0	0	Categorical	Memory	1	7	5	2	6	0	1
288	22	62	5	0	0	0	0	No Memory	No Memory	0	5	4	2	9	0	1
289	22	62	0	1	0	0	0	Specific	Memory	1	7	5	3	13	0	1
290	22	62	5	0	0	0	0	No Memory	No Memory	0	6	6	2	18	0	1
291	22	62	0	0	2	0	0	Categorical	Memory	1	7	3	2	3	1	0
292	22	62	0	0	2	0	0	Categorical	Memory	1	7	6	3	8	1	0
293	22	62	5	0	0	0	0	No Memory	No Memory	0	6	7	2	11	1	0
294	22	62	5	0	0	0	0	No Memory	No Memory	0	6	5	2	14	1	0
295	22	62	5	0	0	0	0	No Memory	No Memory	0	7	6	2	17	1	0
296	22	62	0	0	0	3	0	Extended	Memory	1	7	2	2	1	1	1
297	22	62	0	0	2	0	0	Categorical	Memory	1	4	5	3	5	1	1
298	22	62	5	0	0	0	0	No Memory	No Memory	0	4	3	1	12	1	1
299	22	62	0	0	0	3	0	Extended	Memory	1	7	5	3	15	1	1
300	22	62	0	1	0	0	0	Specific	Memory	1	8	6	3	20	1	1
301	23	65	0	0	0	0	4	Semantic Association	No Memory	0	8	7	2	1	0	0
302	23	65	5	0	0	0	0	No Memory	No Memory	0	7	6	2	5	0	0
303	23	65	5	0	0	0	0	No Memory	No Memory	0	7	6	2	9	0	0
304	23	65	5	0	0	0	0	No Memory	No Memory	0	3	3	2	14	0	0
305	23	65	5	0	0	0	0	No Memory	No Memory	0	7	7	2	17	0	0
306	23	65	5	0	0	0	0	No Memory	No Memory	0	3	3	2	4	0	1
307	23	65	0	1	0	0	0	Specific	Memory	1	9	6	3	6	0	1
308	23	65	5	0	0	0	0	No Memory	No Memory	0	8	7	1	11	0	1
309	23	65	0	0	0	3	0	Extended	Memory	1	8	6	3	13	0	1
310	23	65	5	0	0	0	0	No Memory	No Memory	0	6	5	1	18	0	1
311	23	65	5	0	0	0	0	No Memory	No Memory	0	5	4	1	2	1	0
312	23	65	5	0	0	0	0	No Memory	No Memory	0	6	5	1	7	1	0
313	23	65	0	0	2	0	0	Categorical	Memory	1	8	7	3	10	1	0
314	23	65	5	0	0	0	0	No Memory	No Memory	0	4	3	1	15	1	0
315	23	65	5	0	0	0	0	No Memory	No Memory	0	7	6	3	20	1	0
316	23	65	0	0	0	3	0	Extended	Memory	1	9	7	3	3	1	1
317	23	65	0	0	2	0	0	Categorical	Memory	1	9	7	3	8	1	1
318	23	65	0	0	2	0	0	Categorical	Memory	1	7	5	3	12	1	1
319	23	65	0	0	2	0	0	Categorical	Memory	1	8	6	3	16	1	1
320	23	65	0	1	0	0	0	Specific	Memory	1	8	7	3	19	1	1
321	24	62	0	0	2	0	0	Categorical	Memory	1	8	8	1	1	0	0
322	24	62	0	0	2	0	0	Categorical	Memory	1	9	9	3	7	0	0
323	24	62	5	0	0	0	0	No Memory	No Memory	0	8	5	1	12	0	0
324	24	62	5	0	0	0	0	No Memory	No Memory	0	8	4	2	16	0	0
325	24	62	5	0	0	0	0	No Memory	No Memory	0	4	8	1	20	0	0
326	24	62	0	0	2	0	0	Categorical	Memory	1	9	5	2	2	0	1
327	24	62	5	0	0	0	0	No Memory	No Memory	0	5	4	2	5	0	1
328	24	62	5	0	0	0	0	No Memory	No Memory	0	9	1	2	9	0	1
329	24	62	0	0	0	3	0	Extended	Memory	1	7	7	2	14	0	1
330	24	62	5	0	0	0	0	No Memory	No Memory	0	7	6	2	17	0	1
331	24	62	0	0	2	0	0	Categorical	Memory	1	9	9	3	4	1	0
332	24	62	5	0	0	0	0	No Memory	No Memory	0	5	5	1	8	1	0
333	24	62	5	0	0	0	0	No Memory	No Memory	0	9	9	1	10	1	0
334	24	62	5	0	0	0	0	No Memory	No Memory	0	9	5	1	13	1	0
335	24	62	5	0	0	0	0	No Memory	No Memory	0	1	5	1	18	1	0
336	24	62	0	0	0	3	0	Extended	Memory	1	9	4	3	3	1	1
337	24	62	0	0	2	0	0	Categorical	Memory	1	9	6	2	6	1	1
338	24	62	0	0	0	3	0	Extended	Memory	1	9	3	3	11	1	1
339	24	62	0	0	2	0	0	Categorical	Memory	1	9	7	3	15	1	1
340	24	62	0	0	0	3	0	Extended	Memory	1	9	4	3	19	1	1
341	25	67	5	0	0	0	0	No Memory	No Memory	0	5	5	1	3	0	0
342	25	67	5	0	0	0	0	No Memory	No Memory	0	6	5	1	6	0	0
343	25	67	5	0	0	0	0	No Memory	No Memory	0	5	6	1	9	0	0
344	25	67	5	0	0	0	0	No Memory	No Memory	0	6	6	1	14	0	0
345	25	67	5	0	0	0	0	No Memory	No Memory	0	4	7	1	17	0	0
346	25	67	5	0	0	0	0	No Memory	No Memory	0	5	5	1	2	0	1
347	25	67	0	0	2	0	0	Categorical	Memory	1	6	5	2	7	0	1
348	25	67	0	0	2	0	0	Categorical	Memory	1	6	5	3	12	0	1
349	25	67	5	0	0	0	0	No Memory	No Memory	0	5	6	3	15	0	1
350	25	67	0	0	2	0	0	Categorical	Memory	1	6	6	3	19	0	1
351	25	67	5	0	0	0	0	No Memory	No Memory	0	7	5	1	4	1	0
352	25	67	0	1	0	0	0	Specific	Memory	1	6	5	3	8	1	0
353	25	67	0	0	2	0	0	Categorical	Memory	1	8	6	3	11	1	0
354	25	67	5	0	0	0	0	No Memory	No Memory	0	6	6	2	13	1	0
355	25	67	5	0	0	0	0	No Memory	No Memory	0	6	6	2	20	1	0
356	25	67	0	0	0	3	0	Extended	Memory	1	9	5	3	1	1	1
357	25	67	0	0	2	0	0	Categorical	Memory	1	8	4	3	5	1	1
358	25	67	0	0	2	0	0	Categorical	Memory	1	6	5	3	10	1	1
359	25	67	5	0	0	0	0	No Memory	No Memory	0	6	5	2	16	1	1
360	25	67	0	0	2	0	0	Categorical	Memory	1	9	7	3	18	1	1
361	26	70	5	0	0	0	0	No Memory	No Memory	0	4	5	2	4	0	0
362	26	70	5	0	0	0	0	No Memory	No Memory	0	2	5	1	6	0	0
363	26	70	5	0	0	0	0	No Memory	No Memory	0	5	5	1	9	0	0
364	26	70	5	0	0	0	0	No Memory	No Memory	0	3	5	1	16	0	0
365	26	70	5	0	0	0	0	No Memory	No Memory	0	3	5	1	20	0	0
366	26	70	0	0	0	3	0	Extended	Memory	1	6	6	3	2	0	1
367	26	70	0	0	2	0	0	Categorical	Memory	1	8	5	3	8	0	1
368	26	70	0	0	0	3	0	Extended	Memory	1	6	5	2	11	0	1
369	26	70	5	0	0	0	0	No Memory	No Memory	0	8	5	2	15	0	1
370	26	70	5	0	0	0	0	No Memory	No Memory	0	9	5	2	17	0	1
371	26	70	0	0	0	3	0	Extended	Memory	1	6	6	2	3	1	0
372	26	70	0	0	0	3	0	Extended	Memory	1	7	5	2	5	1	0
373	26	70	5	0	0	0	0	No Memory	No Memory	0	7	5	3	12	1	0
374	26	70	5	0	0	0	0	No Memory	No Memory	0	5	5	1	14	1	0
375	26	70	5	0	0	0	0	No Memory	No Memory	0	3	5	1	18	1	0
376	26	70	0	0	2	0	0	Categorical	Memory	1	5	1	2	1	1	1
377	26	70	0	0	0	3	0	Extended	Memory	1	7	7	2	7	1	1
378	26	70	5	0	0	0	0	No Memory	No Memory	0	5	5	2	10	1	1
379	26	70	5	0	0	0	0	No Memory	No Memory	0	9	5	3	13	1	1
380	26	70	5	0	0	0	0	No Memory	No Memory	0	8	5	2	19	1	1
381	27	65	5	0	0	0	0	No Memory	No Memory	0	5	4	2	2	0	0
382	27	65	5	0	0	0	0	No Memory	No Memory	0	7	8	2	5	0	0
383	27	65	0	1	0	0	0	Specific	Memory	1	8	8	3	11	0	0
384	27	65	5	0	0	0	0	No Memory	No Memory	0	4	3	1	15	0	0
385	27	65	0	0	0	3	0	Extended	Memory	1	8	7	3	17	0	0
386	27	65	0	0	2	0	0	Categorical	Memory	1	8	8	3	3	0	1
387	27	65	0	0	2	0	0	Categorical	Memory	1	7	6	2	6	0	1
388	27	65	0	0	0	3	0	Extended	Memory	1	7	7	2	9	0	1
389	27	65	0	1	0	0	0	Specific	Memory	1	9	8	3	16	0	1
390	27	65	0	0	2	0	0	Categorical	Memory	1	6	3	3	20	0	1
391	27	65	0	0	2	0	0	Categorical	Memory	1	7	6	3	1	1	0
392	27	65	0	0	2	0	0	Categorical	Memory	1	8	8	3	8	1	0
393	27	65	5	0	0	0	0	No Memory	No Memory	0	7	6	2	10	1	0
394	27	65	5	0	0	0	0	No Memory	No Memory	0	5	4	2	13	1	0
395	27	65	0	0	2	0	0	Categorical	Memory	1	8	8	3	18	1	0
396	27	65	0	0	2	0	0	Categorical	Memory	1	7	6	3	4	1	1
397	27	65	0	1	0	0	0	Specific	Memory	1	8	7	3	7	1	1
398	27	65	0	0	0	3	0	Extended	Memory	1	7	7	3	12	1	1
399	27	65	0	1	0	0	0	Specific	Memory	1	9	7	3	14	1	1
400	27	65	0	0	0	3	0	Extended	Memory	1	6	4	3	19	1	1
401	28	69	0	0	0	3	0	Extended	Memory	1	9	7	2	2	0	0
402	28	69	5	0	0	0	0	No Memory	No Memory	0	9	8	1	7	0	0
403	28	69	5	0	0	0	0	No Memory	No Memory	0	8	7	1	9	0	0
404	28	69	5	0	0	0	0	No Memory	No Memory	0	9	7	1	13	0	0
405	28	69	5	0	0	0	0	No Memory	No Memory	0	9	7	1	18	0	0
406	28	69	5	0	0	0	0	No Memory	No Memory	0	9	7	3	3	0	1
407	28	69	5	0	0	0	0	No Memory	No Memory	0	9	9	2	5	0	1
408	28	69	0	0	0	3	0	Extended	Memory	1	9	8	3	10	0	1
409	28	69	5	0	0	0	0	No Memory	No Memory	0	9	8	3	15	0	1
410	28	69	5	0	0	0	0	No Memory	No Memory	0	8	9	1	19	0	1
411	28	69	5	0	0	0	0	No Memory	No Memory	0	9	7	1	4	1	0
412	28	69	0	0	0	3	0	Extended	Memory	1	9	9	2	8	1	0
413	28	69	5	0	0	0	0	No Memory	No Memory	0	9	7	3	11	1	0
414	28	69	0	0	0	3	0	Extended	Memory	1	9	5	3	14	1	0
415	28	69	0	1	0	0	0	Specific	Memory	1	9	5	3	17	1	0
416	28	69	0	0	0	3	0	Extended	Memory	1	9	7	2	1	1	1
417	28	69	0	0	0	3	0	Extended	Memory	1	9	9	1	6	1	1
418	28	69	5	0	0	0	0	No Memory	No Memory	0	9	9	2	12	1	1
419	28	69	0	0	2	0	0	Categorical	Memory	1	9	9	3	16	1	1
420	28	69	0	0	0	3	0	Extended	Memory	1	9	8	3	20	1	1
421	29	72	0	1	0	0	0	Specific	Memory	1	9	7	3	3	0	0
422	29	72	5	0	0	0	0	No Memory	No Memory	0	5	1	1	5	0	0
423	29	72	0	0	2	0	0	Categorical	Memory	1	4	2	1	11	0	0
424	29	72	5	0	0	0	0	No Memory	No Memory	0	5	1	1	15	0	0
425	29	72	5	0	0	0	0	No Memory	No Memory	0	6	4	2	18	0	0
426	29	72	0	0	0	3	0	Extended	Memory	1	8	4	3	2	0	1
427	29	72	0	0	0	3	0	Extended	Memory	1	6	5	2	8	0	1
428	29	72	5	0	0	0	0	No Memory	No Memory	0	5	2	2	12	0	1
429	29	72	0	0	0	3	0	Extended	Memory	1	7	6	2	16	0	1
430	29	72	0	0	0	3	0	Extended	Memory	1	7	6	2	19	0	1
431	29	72	0	0	0	3	0	Extended	Memory	1	5	2	1	1	1	0
432	29	72	0	0	2	0	0	Categorical	Memory	1	6	5	2	7	1	0
433	29	72	0	1	0	0	0	Specific	Memory	1	9	8	3	9	1	0
434	29	72	0	0	0	3	0	Extended	Memory	1	7	6	2	13	1	0
435	29	72	0	0	2	0	0	Categorical	Memory	1	5	3	2	20	1	0
436	29	72	0	0	0	3	0	Extended	Memory	1	5	2	2	4	1	1
437	29	72	0	0	2	0	0	Categorical	Memory	1	5	5	2	6	1	1
438	29	72	0	0	2	0	0	Categorical	Memory	1	8	7	3	10	1	1
439	29	72	0	1	0	0	0	Specific	Memory	1	7	6	2	14	1	1
440	29	72	5	0	0	0	0	No Memory	No Memory	0	5	3	2	17	1	1
441	3	62	5	0	0	0	0	No Memory	No Memory	0	7	4	2	2	0	0
442	3	62	5	0	0	0	0	No Memory	No Memory	0	6	6	2	5	0	0
443	3	62	5	0	0	0	0	No Memory	No Memory	0	5	2	1	9	0	0
444	3	62	5	0	0	0	0	No Memory	No Memory	0	4	3	1	14	0	0
445	3	62	5	0	0	0	0	No Memory	No Memory	0	6	5	1	17	0	0
446	3	62	0	0	0	3	0	Extended	Memory	1	7	6	3	3	0	1
447	3	62	5	0	0	0	0	No Memory	No Memory	0	5	2	1	8	0	1
448	3	62	0	0	2	0	0	Categorical	Memory	1	6	6	2	10	0	1
449	3	62	0	0	0	3	0	Extended	Memory	1	7	6	3	13	0	1
450	3	62	0	0	2	0	0	Categorical	Memory	1	7	5	3	18	0	1
451	3	62	0	0	0	3	0	Extended	Memory	1	7	6	3	1	1	0
452	3	62	5	0	0	0	0	No Memory	No Memory	0	7	4	2	6	1	0
453	3	62	5	0	0	0	0	No Memory	No Memory	0	5	3	2	11	1	0
454	3	62	5	0	0	0	0	No Memory	No Memory	0	5	3	1	16	1	0
455	3	62	5	0	0	0	0	No Memory	No Memory	0	5	3	1	20	1	0
456	3	62	0	0	0	3	0	Extended	Memory	1	7	5	3	4	1	1
457	3	62	0	0	0	3	0	Extended	Memory	1	5	3	3	7	1	1
458	3	62	0	0	0	3	0	Extended	Memory	1	8	7	3	12	1	1
459	3	62	5	0	0	0	0	No Memory	No Memory	0	5	3	1	15	1	1
460	3	62	0	0	2	0	0	Categorical	Memory	1	7	5	3	19	1	1
461	30	70	0	0	2	0	0	Categorical	Memory	1	7	3	2	2	0	0
462	30	70	5	0	0	0	0	No Memory	No Memory	0	6	5	1	7	0	0
463	30	70	5	0	0	0	0	No Memory	No Memory	0	5	5	1	9	0	0
464	30	70	0	0	2	0	0	Categorical	Memory	1	7	4	2	14	0	0
465	30	70	5	0	0	0	0	No Memory	No Memory	0	6	4	1	20	0	0
466	30	70	5	0	0	0	0	No Memory	No Memory	0	8	3	2	4	0	1
467	30	70	0	0	2	0	0	Categorical	Memory	1	7	7	2	6	0	1
468	30	70	5	0	0	0	0	No Memory	No Memory	0	7	6	2	10	0	1
469	30	70	0	0	2	0	0	Categorical	Memory	1	8	3	2	15	0	1
470	30	70	5	0	0	0	0	No Memory	No Memory	0	8	2	2	17	0	1
471	30	70	0	0	2	0	0	Categorical	Memory	1	9	1	2	3	1	0
472	30	70	0	0	0	3	0	Extended	Memory	1	8	8	2	5	1	0
473	30	70	0	0	0	3	0	Extended	Memory	1	7	8	2	12	1	0
474	30	70	5	0	0	0	0	No Memory	No Memory	0	8	4	2	16	1	0
475	30	70	5	0	0	0	0	No Memory	No Memory	0	8	3	1	18	1	0
476	30	70	0	0	2	0	0	Categorical	Memory	1	9	2	3	1	1	1
477	30	70	0	0	2	0	0	Categorical	Memory	1	7	6	2	8	1	1
478	30	70	0	0	2	0	0	Categorical	Memory	1	8	7	2	11	1	1
479	30	70	0	0	2	0	0	Categorical	Memory	1	8	2	2	13	1	1
480	30	70	0	0	2	0	0	Categorical	Memory	1	7	3	2	19	1	1
481	31	62	5	0	0	0	0	No Memory	No Memory	0	5	1	2	4	0	0
482	31	62	5	0	0	0	0	No Memory	No Memory	0	5	1	1	8	0	0
483	31	62	5	0	0	0	0	No Memory	No Memory	0	5	1	1	10	0	0
484	31	62	5	0	0	0	0	No Memory	No Memory	0	5	1	1	16	0	0
485	31	62	0	0	2	0	0	Categorical	Memory	1	9	1	2	19	0	0
486	31	62	0	0	0	3	0	Extended	Memory	1	7	5	2	2	0	1
487	31	62	5	0	0	0	0	No Memory	No Memory	0	9	1	3	6	0	1
488	31	62	5	0	0	0	0	No Memory	No Memory	0	5	1	2	11	0	1
489	31	62	5	0	0	0	0	No Memory	No Memory	0	5	1	2	13	0	1
490	31	62	5	0	0	0	0	No Memory	No Memory	0	9	1	2	20	0	1
491	31	62	5	0	0	0	0	No Memory	No Memory	0	5	1	1	3	1	0
492	31	62	0	0	0	3	0	Extended	Memory	1	9	5	3	5	1	0
493	31	62	0	0	2	0	0	Categorical	Memory	1	5	1	2	9	1	0
494	31	62	5	0	0	0	0	No Memory	No Memory	0	5	1	1	15	1	0
495	31	62	5	0	0	0	0	No Memory	No Memory	0	5	1	1	17	1	0
496	31	62	0	1	0	0	0	Specific	Memory	1	9	7	3	1	1	1
497	31	62	0	0	0	3	0	Extended	Memory	1	9	1	2	7	1	1
498	31	62	0	0	0	3	0	Extended	Memory	1	9	1	3	12	1	1
499	31	62	5	0	0	0	0	No Memory	No Memory	0	5	1	2	14	1	1
500	31	62	5	0	0	0	0	No Memory	No Memory	0	5	1	2	18	1	1
501	32	61	0	1	0	0	0	Specific	Memory	1	8	2	3	1	0	0
502	32	61	5	0	0	0	0	No Memory	No Memory	0	7	2	2	6	0	0
503	32	61	0	1	0	0	0	Specific	Memory	1	7	7	2	12	0	0
504	32	61	5	0	0	0	0	No Memory	No Memory	0	5	7	1	16	0	0
505	32	61	5	0	0	0	0	No Memory	No Memory	0	6	2	1	20	0	0
506	32	61	0	1	0	0	0	Specific	Memory	1	6	6	2	4	0	1
507	32	61	0	1	0	0	0	Specific	Memory	1	7	6	2	8	0	1
508	32	61	0	1	0	0	0	Specific	Memory	1	8	6	2	10	0	1
509	32	61	0	0	2	0	0	Categorical	Memory	1	7	6	2	14	0	1
510	32	61	0	1	0	0	0	Specific	Memory	1	6	6	2	17	0	1
511	32	61	0	1	0	0	0	Specific	Memory	1	7	7	2	3	1	0
512	32	61	5	0	0	0	0	No Memory	No Memory	0	8	6	3	5	1	0
513	32	61	5	0	0	0	0	No Memory	No Memory	0	5	3	1	9	1	0
514	32	61	5	0	0	0	0	No Memory	No Memory	0	5	4	1	13	1	0
515	32	61	5	0	0	0	0	No Memory	No Memory	0	6	6	1	19	1	0
516	32	61	0	1	0	0	0	Specific	Memory	1	7	2	3	2	1	1
517	32	61	0	1	0	0	0	Specific	Memory	1	7	6	3	7	1	1
518	32	61	5	0	0	0	0	No Memory	No Memory	0	6	5	1	11	1	1
519	32	61	0	1	0	0	0	Specific	Memory	1	7	6	2	15	1	1
520	32	61	0	0	0	3	0	Extended	Memory	1	6	7	3	18	1	1
521	33	65	0	1	0	0	0	Specific	Memory	1	9	9	3	4	0	0
522	33	65	5	0	0	0	0	No Memory	No Memory	0	6	6	2	6	0	0
523	33	65	5	0	0	0	0	No Memory	No Memory	0	7	8	2	9	0	0
524	33	65	5	0	0	0	0	No Memory	No Memory	0	7	7	2	13	0	0
525	33	65	0	0	2	0	0	Categorical	Memory	1	8	8	3	17	0	0
526	33	65	0	0	2	0	0	Categorical	Memory	1	8	8	3	2	0	1
527	33	65	5	0	0	0	0	No Memory	No Memory	0	7	7	2	8	0	1
528	33	65	0	0	2	0	0	Categorical	Memory	1	8	8	3	10	0	1
529	33	65	5	0	0	0	0	No Memory	No Memory	0	6	6	2	15	0	1
530	33	65	5	0	0	0	0	No Memory	No Memory	0	5	5	2	18	0	1
531	33	65	0	1	0	0	0	Specific	Memory	1	9	9	3	3	1	0
532	33	65	0	0	2	0	0	Categorical	Memory	1	9	9	3	5	1	0
533	33	65	5	0	0	0	0	No Memory	No Memory	0	8	8	3	12	1	0
534	33	65	0	0	2	0	0	Categorical	Memory	1	9	9	3	16	1	0
535	33	65	5	0	0	0	0	No Memory	No Memory	0	4	4	2	19	1	0
536	33	65	0	0	0	3	0	Extended	Memory	1	9	1	3	1	1	1
537	33	65	0	0	2	0	0	Categorical	Memory	1	9	9	3	7	1	1
538	33	65	5	0	0	0	0	No Memory	No Memory	0	8	8	3	11	1	1
539	33	65	0	0	2	0	0	Categorical	Memory	1	8	8	3	14	1	1
540	33	65	5	0	0	0	0	No Memory	No Memory	0	9	9	3	20	1	1
541	34	69	5	0	0	0	0	No Memory	No Memory	0	8	2	3	2	0	0
542	34	69	0	0	2	0	0	Categorical	Memory	1	9	1	3	6	0	0
543	34	69	0	0	0	3	0	Extended	Memory	1	8	1	3	11	0	0
544	34	69	0	0	2	0	0	Categorical	Memory	1	9	1	3	15	0	0
545	34	69	0	0	2	0	0	Categorical	Memory	1	9	1	3	17	0	0
546	34	69	0	0	0	3	0	Extended	Memory	1	7	3	3	4	0	1
547	34	69	5	0	0	0	0	No Memory	No Memory	0	9	1	3	7	0	1
548	34	69	0	0	2	0	0	Categorical	Memory	1	7	1	3	12	0	1
549	34	69	5	0	0	0	0	No Memory	No Memory	0	7	1	2	16	0	1
550	34	69	5	0	0	0	0	No Memory	No Memory	0	9	1	3	20	0	1
551	34	69	0	0	0	3	0	Extended	Memory	1	9	3	3	1	1	0
552	34	69	0	0	0	3	0	Extended	Memory	1	7	1	3	8	1	0
553	34	69	0	0	0	3	0	Extended	Memory	1	9	1	3	10	1	0
554	34	69	0	0	0	0	4	Semantic Association	No Memory	0	9	1	3	13	1	0
555	34	69	0	1	0	0	0	Specific	Memory	1	9	1	3	19	1	0
556	34	69	0	0	2	0	0	Categorical	Memory	1	7	1	3	3	1	1
557	34	69	0	0	2	0	0	Categorical	Memory	1	9	1	3	5	1	1
558	34	69	0	0	2	0	0	Categorical	Memory	1	9	1	3	9	1	1
559	34	69	0	0	0	3	0	Extended	Memory	1	9	1	3	14	1	1
560	34	69	5	0	0	0	0	No Memory	No Memory	0	9	1	3	18	1	1
561	35	68	5	0	0	0	0	No Memory	No Memory	0	8	7	3	1	0	0
562	35	68	0	0	2	0	0	Categorical	Memory	1	6	6	3	7	0	0
563	35	68	0	0	2	0	0	Categorical	Memory	1	5	5	2	11	0	0
564	35	68	0	0	2	0	0	Categorical	Memory	1	7	5	2	16	0	0
565	35	68	0	0	2	0	0	Categorical	Memory	1	8	2	3	19	0	0
566	35	68	0	0	2	0	0	Categorical	Memory	1	5	7	1	4	0	1
567	35	68	0	1	0	0	0	Specific	Memory	1	8	3	3	8	0	1
568	35	68	0	0	0	3	0	Extended	Memory	1	5	5	2	10	0	1
569	35	68	0	0	2	0	0	Categorical	Memory	1	7	5	2	15	0	1
570	35	68	0	0	2	0	0	Categorical	Memory	1	5	5	3	18	0	1
571	35	68	0	0	2	0	0	Categorical	Memory	1	8	7	3	3	1	0
572	35	68	0	0	2	0	0	Categorical	Memory	1	7	6	3	6	1	0
573	35	68	0	0	2	0	0	Categorical	Memory	1	7	6	3	12	1	0
574	35	68	0	1	0	0	0	Specific	Memory	1	8	6	3	14	1	0
575	35	68	5	0	0	0	0	No Memory	No Memory	0	8	2	3	17	1	0
576	35	68	0	1	0	0	0	Specific	Memory	1	6	1	3	2	1	1
577	35	68	0	0	0	3	0	Extended	Memory	1	6	6	3	5	1	1
578	35	68	0	0	2	0	0	Categorical	Memory	1	9	8	3	9	1	1
579	35	68	0	0	0	3	0	Extended	Memory	1	7	5	3	13	1	1
580	35	68	0	1	0	0	0	Specific	Memory	1	7	2	3	20	1	1
581	4	73	0	0	2	0	0	Categorical	Memory	1	9	5	3	4	0	0
582	4	73	0	0	0	3	0	Extended	Memory	1	9	9	3	8	0	0
583	4	73	5	0	0	0	0	No Memory	No Memory	0	5	5	2	12	0	0
584	4	73	0	0	0	3	0	Extended	Memory	1	9	9	3	16	0	0
585	4	73	5	0	0	0	0	No Memory	No Memory	0	9	9	3	18	0	0
586	4	73	0	0	0	3	0	Extended	Memory	1	9	1	3	3	0	1
587	4	73	0	0	0	3	0	Extended	Memory	1	9	1	3	5	0	1
588	4	73	0	0	0	3	0	Extended	Memory	1	9	9	3	9	0	1
589	4	73	0	0	2	0	0	Categorical	Memory	1	9	9	3	13	0	1
590	4	73	0	0	0	3	0	Extended	Memory	1	9	9	3	20	0	1
591	4	73	0	0	2	0	0	Categorical	Memory	1	8	1	2	1	1	0
592	4	73	5	0	0	0	0	No Memory	No Memory	0	9	9	3	7	1	0
593	4	73	0	0	0	3	0	Extended	Memory	1	9	1	3	11	1	0
594	4	73	5	0	0	0	0	No Memory	No Memory	0	9	9	3	15	1	0
595	4	73	0	0	0	3	0	Extended	Memory	1	9	9	3	19	1	0
596	4	73	0	0	0	3	0	Extended	Memory	1	9	5	3	2	1	1
597	4	73	5	0	0	0	0	No Memory	No Memory	0	9	7	3	6	1	1
598	4	73	0	0	0	0	4	Semantic Association	No Memory	0	9	9	3	10	1	1
599	4	73	0	0	0	3	0	Extended	Memory	1	9	7	3	14	1	1
600	4	73	0	0	0	3	0	Extended	Memory	1	9	9	3	17	1	1
601	5	71	5	0	0	0	0	No Memory	No Memory	0	5	5	1	3	0	0
602	5	71	5	0	0	0	0	No Memory	No Memory	0	7	8	1	8	0	0
603	5	71	0	0	0	3	0	Extended	Memory	1	4	5	1	11	0	0
604	5	71	5	0	0	0	0	No Memory	No Memory	0	5	5	1	13	0	0
605	5	71	5	0	0	0	0	No Memory	No Memory	0	6	5	2	19	0	0
606	5	71	0	0	2	0	0	Categorical	Memory	1	8	7	2	4	0	1
607	5	71	5	0	0	0	0	No Memory	No Memory	0	5	5	2	7	0	1
608	5	71	0	0	2	0	0	Categorical	Memory	1	7	5	2	12	0	1
609	5	71	5	0	0	0	0	No Memory	No Memory	0	5	5	2	16	0	1
610	5	71	0	0	2	0	0	Categorical	Memory	1	6	5	2	20	0	1
611	5	71	0	0	0	3	0	Extended	Memory	1	7	7	2	2	1	0
612	5	71	0	0	2	0	0	Categorical	Memory	1	7	6	2	6	1	0
613	5	71	0	0	2	0	0	Categorical	Memory	1	8	7	2	9	1	0
614	5	71	5	0	0	0	0	No Memory	No Memory	0	7	7	2	15	1	0
615	5	71	5	0	0	0	0	No Memory	No Memory	0	5	5	2	17	1	0
616	5	71	5	0	0	0	0	No Memory	No Memory	0	5	5	2	1	1	1
617	5	71	0	0	2	0	0	Categorical	Memory	1	8	6	3	5	1	1
618	5	71	5	0	0	0	0	No Memory	No Memory	0	5	5	1	10	1	1
619	5	71	0	1	0	0	0	Specific	Memory	1	9	7	3	14	1	1
620	5	71	0	0	2	0	0	Categorical	Memory	1	6	6	2	18	1	1
621	6	68	5	0	0	0	0	No Memory	No Memory	0	5	5	1	4	0	0
622	6	68	5	0	0	0	0	No Memory	No Memory	0	5	5	1	7	0	0
623	6	68	0	0	2	0	0	Categorical	Memory	1	7	7	2	11	0	0
624	6	68	5	0	0	0	0	No Memory	No Memory	0	5	5	1	16	0	0
625	6	68	5	0	0	0	0	No Memory	No Memory	0	3	3	1	20	0	0
626	6	68	5	0	0	0	0	No Memory	No Memory	0	5	5	1	3	0	1
627	6	68	5	0	0	0	0	No Memory	No Memory	0	6	6	1	5	0	1
628	6	68	5	0	0	0	0	No Memory	No Memory	0	6	6	2	9	0	1
629	6	68	5	0	0	0	0	No Memory	No Memory	0	6	6	2	14	0	1
630	6	68	5	0	0	0	0	No Memory	No Memory	0	7	7	2	17	0	1
631	6	68	5	0	0	0	0	No Memory	No Memory	0	2	3	1	2	1	0
632	6	68	5	0	0	0	0	No Memory	No Memory	0	5	5	2	6	1	0
633	6	68	5	0	0	0	0	No Memory	No Memory	0	8	8	3	10	1	0
634	6	68	0	1	0	0	0	Specific	Memory	1	5	5	2	13	1	0
635	6	68	5	0	0	0	0	No Memory	No Memory	0	7	7	2	19	1	0
636	6	68	0	1	0	0	0	Specific	Memory	1	7	5	3	1	1	1
637	6	68	0	0	0	3	0	Extended	Memory	1	8	8	3	8	1	1
638	6	68	0	1	0	0	0	Specific	Memory	1	8	8	2	12	1	1
639	6	68	0	0	0	3	0	Extended	Memory	1	8	8	3	15	1	1
640	6	68	0	0	2	0	0	Categorical	Memory	1	9	9	3	18	1	1
641	7	72	5	0	0	0	0	No Memory	No Memory	0	7	6	2	4	0	0
642	7	72	0	0	0	3	0	Extended	Memory	1	6	5	2	8	0	0
643	7	72	5	0	0	0	0	No Memory	No Memory	0	6	5	2	12	0	0
644	7	72	5	0	0	0	0	No Memory	No Memory	0	4	3	1	15	0	0
645	7	72	5	0	0	0	0	No Memory	No Memory	0	4	3	2	20	0	0
646	7	72	0	0	0	3	0	Extended	Memory	1	2	5	2	2	0	1
647	7	72	5	0	0	0	0	No Memory	No Memory	0	6	4	3	7	0	1
648	7	72	5	0	0	0	0	No Memory	No Memory	0	7	3	3	10	0	1
649	7	72	5	0	0	0	0	No Memory	No Memory	0	7	2	1	14	0	1
650	7	72	0	0	0	0	4	Semantic Association	No Memory	0	7	6	2	18	0	1
651	7	72	0	0	0	3	0	Extended	Memory	1	7	2	1	1	1	0
652	7	72	5	0	0	0	0	No Memory	No Memory	0	6	2	1	5	1	0
653	7	72	0	0	2	0	0	Categorical	Memory	1	9	1	3	11	1	0
654	7	72	5	0	0	0	0	No Memory	No Memory	0	4	5	2	16	1	0
655	7	72	0	1	0	0	0	Specific	Memory	1	7	4	3	19	1	0
656	7	72	0	0	2	0	0	Categorical	Memory	1	9	8	3	3	1	1
657	7	72	5	0	0	0	0	No Memory	No Memory	0	3	2	1	6	1	1
658	7	72	0	0	0	3	0	Extended	Memory	1	9	1	3	9	1	1
659	7	72	0	0	2	0	0	Categorical	Memory	1	9	3	3	13	1	1
660	7	72	0	1	0	0	0	Specific	Memory	1	5	6	3	17	1	1
661	8	66	5	0	0	0	0	No Memory	No Memory	0	7	1	2	4	0	0
662	8	66	5	0	0	0	0	No Memory	No Memory	0	7	1	2	6	0	0
663	8	66	5	0	0	0	0	No Memory	No Memory	0	7	1	2	9	0	0
664	8	66	0	0	2	0	0	Categorical	Memory	1	6	1	3	15	0	0
665	8	66	5	0	0	0	0	No Memory	No Memory	0	7	1	2	18	0	0
666	8	66	0	1	0	0	0	Specific	Memory	1	8	1	3	1	0	1
667	8	66	5	0	0	0	0	No Memory	No Memory	0	7	1	3	7	0	1
668	8	66	5	0	0	0	0	No Memory	No Memory	0	7	1	3	10	0	1
669	8	66	0	1	0	0	0	Specific	Memory	1	7	1	3	16	0	1
670	8	66	5	0	0	0	0	No Memory	No Memory	0	6	1	2	19	0	1
671	8	66	0	0	2	0	0	Categorical	Memory	1	7	1	3	3	1	0
672	8	66	5	0	0	0	0	No Memory	No Memory	0	5	1	3	8	1	0
673	8	66	0	0	0	3	0	Extended	Memory	1	8	1	3	11	1	0
674	8	66	5	0	0	0	0	No Memory	No Memory	0	7	1	3	13	1	0
675	8	66	0	0	0	3	0	Extended	Memory	1	7	1	3	20	1	0
676	8	66	0	1	0	0	0	Specific	Memory	1	8	1	3	2	1	1
677	8	66	0	0	2	0	0	Categorical	Memory	1	7	1	3	5	1	1
678	8	66	0	1	0	0	0	Specific	Memory	1	8	1	3	12	1	1
679	8	66	0	1	0	0	0	Specific	Memory	1	8	1	3	14	1	1
680	8	66	0	1	0	0	0	Specific	Memory	1	7	1	3	17	1	1
681	9	67	5	0	0	0	0	No Memory	No Memory	0	5	5	2	2	0	0
682	9	67	0	0	2	0	0	Categorical	Memory	1	7	7	3	5	0	0
683	9	67	5	0	0	0	0	No Memory	No Memory	0	5	5	2	11	0	0
684	9	67	5	0	0	0	0	No Memory	No Memory	0	5	4	1	15	0	0
685	9	67	5	0	0	0	0	No Memory	No Memory	0	4	3	1	18	0	0
686	9	67	5	0	0	0	0	No Memory	No Memory	0	5	7	1	3	0	1
687	9	67	0	0	2	0	0	Categorical	Memory	1	7	6	3	8	0	1
688	9	67	0	0	2	0	0	Categorical	Memory	1	5	4	3	12	0	1
689	9	67	0	0	2	0	0	Categorical	Memory	1	7	6	3	16	0	1
690	9	67	5	0	0	0	0	No Memory	No Memory	0	6	5	2	19	0	1
691	9	67	0	0	0	3	0	Extended	Memory	1	8	3	2	4	1	0
692	9	67	0	0	2	0	0	Categorical	Memory	1	9	7	3	6	1	0
693	9	67	0	1	0	0	0	Specific	Memory	1	9	6	3	10	1	0
694	9	67	0	0	0	3	0	Extended	Memory	1	9	7	3	14	1	0
695	9	67	0	1	0	0	0	Specific	Memory	1	9	9	3	17	1	0
696	9	67	0	0	2	0	0	Categorical	Memory	1	9	7	3	1	1	1
697	9	67	0	0	2	0	0	Categorical	Memory	1	9	7	3	7	1	1
698	9	67	0	1	0	0	0	Specific	Memory	1	9	8	3	9	1	1
699	9	67	0	1	0	0	0	Specific	Memory	1	9	8	3	13	1	1
700	9	67	0	0	2	0	0	Categorical	Memory	1	3	2	3	20	1	1
			S4 Appendix. Experiment 2, regression database
